# Supplementary material for: Molecular Investigation of the Transmission Pattern of Brucella suis 3 From Inner Mongolia, China
Source: Front Vet Sci. 2018 Oct 29;5:271. doi: 10.3389/fvets.2018.00271 (PMC6215816; doi:10.3389/fvets.2018.00271)
Supplement: Supplementary file 1 [file Table_1.XLSX]

## Sheet: Sheet2
Table S1. Table representing strain identification codes (Key), MLVA-16 profiles,host,biovars, location and year of isolation for 59 B. suis isolates from China.
Key	strain	Bruce06	Bruce08	Bruce11	Bruce12	Bruce42	Bruce43	Bruce45	Bruce55	Bruce18	Bruce19	Bruce21	Bruce04	Bruce07	Bruce09	Bruce16	Bruce30	MLVA-8	MLVA-11	Host	Species-Biovar	Location	Year
bru003	1958053	2	3	6	10	3	1	5	2	4	41	9	5	5	10	6	3	*	*	Human	B.suis biovar 1	Anhui	1958
bru002	189	2	3	6	10	4	1	5	2	4	38	9	5	5	10	6	3	6	33	Human	B.suis biovar 1	Anhui	1958
bru045	203	2	3	4	11	3	1	5	2	4	38	9	6	6	5	5	3	4	31	Human	B.suis biovar 3	Beijing	1962
bru046	1962006	2	3	4	11	3	1	5	2	4	41	9	6	6	5	5	3	4	*	Human	B.suis biovar 3	Beijing	1962
bru005	2013147	2	3	6	8	2	2	3	2	5	41	8	6	4	7	6	7	*	*	Human	B.suis biovar 1	Beijing	2013
bru006	2013155	2	3	6	9	2	2	3	2	5	41	8	6	4	7	6	7	*	*	Human	B.suis biovar 1	Beijing	2013
bru004	2013138	2	3	6	9	2	2	3	2	5	41	8	6	5	5	6	5	*	*	Human	B.suis biovar 1	Beijing	2013
bru034	2013139	2	4	8	14	2	2	3	2	6	41	8	9	9	8	2	7	*	*	Unknown	B.suis biovar 2	Beijing	2013
bru007	192	1	5	4	13	2	2	3	2	4	42	9	7	4	3	6	7	*	*	Human	B.suis biovar 1	Gansu	1973
bru008	2013332	2	3	6	10	2	2	3	2	7	41	8	7	6	8	6	5	*	*	Human	B.suis biovar 1	Gansu	2013
bru035	2013331	2	4	8	14	2	2	3	2	7	41	8	9	9	18	2	4	*	*	Human	B.suis biovar 2	Gansu	2013
bru048	1979013	2	2	4	11	2	2	3	2	4	41	8	6	5	11	4	5	*	*	Swine	B.suis biovar 3	Guangdong	1979
bru049	87054	2	2	4	11	2	2	3	2	4	41	8	6	9	11	6	5	*	*	Swine	B.suis biovar 3	Guangdong	1987
bru052	2013096	2	3	4	11	2	2	3	2	4	41	8	5	5	10	10	5	*	*	Human	B.suis biovar 3	Guangdong	2013
bru050	209	2	3	4	11	3	1	5	2	4	38	9	4	6	7	10	7	4	31	Human	B.suis biovar 3	Guangdong	2010
bru011	195	2	3	4	11	3	1	5	2	4	38	9	6	6	9	6	7	4	31	Swine	B.suis biovar 1	Guangdong	1979
bru051	211	2	3	4	11	3	1	5	2	4	44	9	5	5	10	10	5	4	*	Human	B.suis biovar 3	Guangdong	2013
bru047	2010009	2	3	4	12	3	1	5	2	4	38	6	4	9	13	8	3	*	*	Human	B.suis biovar 3	Guangdong	2010
bru009	33	2	3	6	10	4	1	5	2	4	38	9	5	5	7	6	3	6	33	Human	B.suis biovar 1	Guangdong	1965
bru010	34	2	3	6	10	4	1	5	2	4	38	9	5	5	7	6	3	6	33	Swine	B.suis biovar 1	Guangdong	1965
bru043	86012	2	2	4	11	3	1	5	2	4	38	9	6	4	10	5	7	*	*	Swine	B.suis biovar 3	Guangxi	1986
bru042	86010	2	2	4	11	3	1	5	2	4	38	9	6	7	17	7	5	*	*	Swine	B.suis biovar 3	Guangxi	1986
bru044	87054	2	2	4	11	3	1	5	2	4	38	9	6	9	11	8	7	*	*	Swine	B.suis biovar 3	Guangxi	1987
bru037	202	2	3	4	11	3	1	5	2	4	38	9	5	6	9	9	5	4	31	Swine	B.suis biovar 3	Guangxi	1962
bru040	64001	2	3	4	11	3	1	5	2	4	38	9	6	5	9	8	6	4	31	Swine	B.suis biovar 3	Guangxi	1964
bru041	64002	2	3	4	11	3	1	5	2	4	38	9	6	5	11	8	6	4	31	Human	B.suis biovar 3	Guangxi	1964
bru038	204	2	3	4	11	3	1	5	2	4	38	9	7	6	5	7	4	4	31	Swine	B.suis biovar 3	Guangxi	1963
bru039	205	2	3	4	11	3	1	5	2	6	42	9	6	5	7	6	3	4	*	Human	B.suis biovar 3	Guangxi	1964
bru057	2014077	2	2	4	10	2	2	3	2	4	41	8	6	4	10	20	5	*	*	Human	B.suis biovar 3	Hainan	2014
bru056	2009057	2	3	4	11	2	2	3	2	4	41	8	6	9	13	6	5	*	*	Human	B.suis biovar 3	Hainan	2009
bru055	208	2	3	4	11	3	1	5	2	4	38	9	6	6	7	6	8	4	31	Human	B.suis biovar 3	Hainan	2009
bru053	2009057	2	3	4	12	3	1	5	2	4	38	9	6	9	13	6	7	*	*	Human	B.suis biovar 3	Hainan	2009
bru054	2010062	2	3	4	12	3	1	5	2	4	38	9	7	9	17	6	5	*	*	Human	B.suis biovar 3	Hainan	2010
bru012	1986028	2	3	6	10	3	2	3	2	4	41	8	5	5	8	6	6	*	*	Swine	B.suis biovar 1	Henan	1986
bru013	199	2	3	6	10	4	1	5	2	4	38	9	5	5	8	6	3	6	33	Swine	B.suis biovar 1	Henan	1986
bru058	1978064	2	3	4	11	2	3	3	2	4	41	8	6	5	17	5	5	*	*	Swine	B.suis biovar 3	Heilongjiang	1978
bru020	1985005	2	3	6	10	2	2	3	2	4	41	8	6	6	5	5	9	*	*	Deer	B.suis biovar 1	Jilin	1985
bru019	198	2	3	6	10	4	1	5	2	4	38	8	6	6	5	5	3	6	*	Deer	B.suis biovar 1	Jilin	1985
bru021	210	2	3	6	10	4	1	5	2	4	38	9	5	5	8	6	3	6	33	Sika deer	B.suis biovar 1	Jilin	1985
bru016	1978005	2	3	6	10	2	2	3	2	4	41	8	5	5	8	6	6	*	*	Human	B.suis biovar 1	Inner Mongolia	1978
bru017	218	2	3	6	10	2	3	3	2	4	46	7	5	5	8	6	9	*	*	Swine	B.suis biovar 1	Inner Mongolia	1980
bru018	S2	2	3	6	10	4	1	5	2	4	38	9	5	5	8	6	3	6	33	Cattle	B.suis biovar 1	Inner Mongolia	2009
bru015	208	2	3	6	10	4	1	5	2	4	38	9	6	6	6	5	3	6	33	Human	B.suis biovar 1	Inner Mongolia	1957
bru014	188	2	3	6	10	4	1	5	2	4	38	9	6	6	6	6	3	6	33	Human	B.suis biovar 1	Inner Mongolia	1957
bru026	NX730177	2	3	6	10	2	2	3	2	4	41	8	5	5	9	6	5	*	*	Human	B.suis biovar 1	Ningxia	1973
bru025	NX62364	2	3	6	10	3	1	5	2	4	38	9	5	5	9	6	6	*	*	Human	B.suis biovar 1	Ningxia	1962
bru028	NX79087	2	3	6	10	3	1	5	2	4	38	9	5	5	9	6	6	*	*	Human	B.suis biovar 1	Ningxia	1979
bru027	NX79050	2	3	6	10	3	1	5	2	4	41	9	5	5	8	6	3	*	*	Human	B.suis biovar 1	Ningxia	1979
bru022	193	2	3	6	10	4	1	5	2	4	38	9	5	5	8	6	3	6	33	Human	B.suis biovar 1	Ningxia	1973
bru023	196	2	3	6	10	4	1	5	2	4	38	9	5	5	9	6	3	6	33	Human	B.suis biovar 1	Ningxia	1979
bru024	217	2	3	6	10	4	1	5	2	4	38	9	5	5	9	6	3	6	33	Human	B.suis biovar 1	Ningxia	1979
bru029	71	2	3	6	10	4	1	5	2	4	38	9	6	6	5	5	3	6	33	Swine	B.suis biovar 1	Shandong	1974
bru030	72	2	3	6	10	4	1	5	2	4	38	9	6	6	5	5	3	6	33	Swine	B.suis biovar 1	Shandong	1975
bru031	200	2	4	4	11	3	2	5	2	4	38	9	6	5	8	7	5	*	*	Unknown	B.suis biovar 1	Sichuan	1964
ws152	BS-02	2	3	4	11	3	1	5	2	4	38	9	8	5	7	8	3	4	31	Sheep	B.suis biovar 3	Ulanqab	2016
ws151	BS-01	2	3	4	11	3	1	5	2	4	38	9	9	5	7	8	6	4	31	Sheep	B.suis biovar 3	Ulanqab	2016
bru033	1980443	2	3	6	10	2	2	3	3	4	44	8	5	5	8	6	5	*	*	Swine	B.suis biovar 1	Tibet	1980
bru032	197	2	3	6	10	4	1	5	2	4	38	9	5	5	8	6	3	6	33	Swine	B.suis biovar 1	Tibet	1980
bru036	201	2	4	6	11	5	2	5	2	4	38	9	5	5	8	6	3	*	*	Sheep	B.suis biovar 2	Tibet	1980
* Unknown genotypes. Note: 59 B.suis strains from department of brucellosis, National Institute for Communicable Disease Control and Prevention, Chinese Center for Disease Control and Prevention.These MLVA profiles were approved used for this study.
